# Supplementary material for: A Genomic Instability-Related Long Noncoding RNA Signature for Predicting Hepatocellular Carcinoma Prognosis
Source: J Oncol. 2022 Aug 29;2022:3090523. doi: 10.1155/2022/3090523 (PMC9444385; doi:10.1155/2022/3090523)
Supplement: Supplementary Materials — Table S1: The overall clinical characteristics of 353 patients Table S2: The information of HM-group and LM-group Table S3: The information of 52 up-regulated lncRNAs and 83 down-regulated lncRNAs Table S4: The information of GS-group and GU-group Table S5: The information of high-risk group and low-risk group Table S6: The concrete clinical information of 353 patients. [file 3090523.f1.zip]

Archive with 6 entries (6 files):
- 3090523.f1/TableS1.docx
- 3090523.f1/TableS2.docx
- 3090523.f1/TableS3.docx
- 3090523.f1/TableS4.docx
- 3090523.f1/TableS5.docx
- 3090523.f1/TableS6.docx
